# Supplementary material for: Hijacking of nucleotide biosynthesis and deamidation-mediated glycolysis by an oncogenic herpesvirus
Source: Nat Commun. 2024 Feb 16;15:1442. doi: 10.1038/s41467-024-45852-5 (PMC10873312; doi:10.1038/s41467-024-45852-5)
Supplement: Supplementary file 4 — Source Data [file 41467_2024_45852_MOESM4_ESM.xlsx]

## Sheet: Fig 1B
Fig 1B
z-score		Fumarate	Malate	Succinate	alpha-KG	Citrate & isoCitrate	Glucose	PEP	2-PG & 3-PG	F-6-P & G-6-P	F-1,6-BP	1,3-BPG	DHAP	GADP	Pyruvate	ADP	ATP	Orotic acid	Dihydroorotic acid
	Mock-1	-0.8914	-1.01451	-0.65914	-0.07904	-1.0169	-1.70194	-1.22841	-0.60613	-0.88167	-1.04901	-0.89473	0.147059	-1.02519	0.230659	0.391552	-0.22183	-0.89466	-0.4451
	Mock-2	0.700215	-0.73345	1.03578	-1.05428	-1.30162	-0.19765	-1.17184	-0.97093	-1.06057	-0.58949	-1.06893	-1.21008	-0.60255	0.284388	-0.02183	-1.48004	-0.99788	-1.40723
	Mock-3	1.11715	-0.97193	-1.68638	-0.70554	-0.19608	-0.44882	0.184083	-1.10643	-0.74704	-0.73456	0.258827	-1.12405	-0.04403	-0.30579	0.077487	-0.53539	-0.83956	-0.7496
	KSHV-1	0.869643	1.02821	0.447758	1.79251	1.00626	0.805904	0.681193	1.00917	0.642806	0.626976	-0.24851	0.923742	-0.54093	0.903874	0.173138	0.020597	0.994134	0.823634
	KSHV-2	-1.11996	0.851757	0.627001	0.314967	0.958106	0.662227	1.23749	0.686108	0.895637	1.61298	1.69092	0.084263	0.456997	-1.84806	-1.82968	1.19888	0.883324	0.880961
	KSHV-3	-0.67564	0.839919	0.234981	-0.26862	0.550227	0.880273	0.297489	0.988205	1.15083	0.133095	0.262426	1.17907	1.75571	0.734924	1.20934	1.01778	0.854636	0.89734

## Sheet: Fig 1D
Fig 1D
2^-ΔΔCt		Mock			24h			48h			72h
	HK4	1.18068	0.737666	1.14817	2.30991	2.24649	2.15666	7.76085	6.1384	4.23826	19.0373	18.5414	15.162
	PC	0.626219	1.14433	1.39548	0.736187	2.58397	3.04011	7.38826	7.01459	4.68926	7.07396	6.16781	6.82879
	PDK3	0.820976	1.32227	0.921188	2.46838	3.55694	2.90936	2.15715	2.5018	4.70903	4.61603	6.27157	6.11929

## Sheet: Fig 1E
Fig 1E
2^-ΔΔCt		Mock			24h			48h			72h
	HK4	1.0029	0.752533	1.325	6.87332	11.2859	5.56732	19.9304	18.7673	17.1845	58.4768	37.3742	50.8538
	PC	0.5044	1.04842	1.89098	4.65649	0.622842	6.97882	21.1496	21.8105	22.2017	33.2251	30.7121	60.4291
	PDK3	1.75631	1.26037	0.45175	3.45093	3.56324	4.19249	3.57631	3.01504	3.36281	7.88772	7.74773	7.59211

## Sheet: Fig 1F
Fig 1F
	HOK			Fold
	CAD	130000	119000		1	0.92
	HK4	6110	21400		1	3.5
	PC	9090	13600		1	1.5
	PDK3	19000	25300		1	1.33
	Actin	177000	200000		1	1.13

## Sheet: Fig 1G
Fig 1G
	TIME
	CAD	78300	80500		1	1.03
	HK4	802	7950		1	9.91
	PC	848	2890		1	3.41
	PDK3	43700	164000		1	3.75
	Actin	3750000	4030000		1	1.07

## Sheet: Fig 1H
Fig 1H
HOK			Mock			KSHV
	48 h	1.37079	1.35929	1.45242	1.69987	1.67613	1.53737		p=0.014127
	72 h	1.65869	1.44611	1.54999	1.74031	1.67687	1.71137
LEC			Mock			KSHV
	72 h	0.505994	0.514156	0.439956	1.02354	1.06064	1.12816		p=0.000111
	96 h	1.24391	1.21201	1.3452	1.68911	1.6906	1.70321		p=0.000452

## Sheet: Fig 1I
Fig 1I
TIME	Mock	KSHV
	3.62008	5.79716		p<0.0001
	3.56118	6.05578
	3.58922	6.26352

## Sheet: Fig 1J
Fig 1J
	Units	pmol/min/10^4 cells
	Group	OCR	SEM	ECAR	SEM
	Control	9.17	1.99	6.69	1.6
	Experimental	4.49	0.58	12.33	1.53

## Sheet: Fig 2H
Fig 2H	Mock	RelA	vCyclin-L	vCyclin-H	CDK6-L	CDK6-H
	0.483095	76.9795	51.0075	29.4863	22.9098	15.0773
	0.510455	108.116	45.0289	36.7146	17.395	11.8553
	0.56209	91.0052	41.76	37.8767	39.877	14.6215
vs RelA			p=0.0080	p=0.0036	p=0.0044	p=0.000991

## Sheet: Fig 2I
Fig 2I	Vec	vCyclin
	729.467	1422.31		p=0.0233
	759.25	2615.98
	0	2813.52

[truncated: 111 more sheets: Fig 2J, Fig 2K, Fig 3A, Fig 3B, Fig 3D, Fig 3F, Fig 3G, Fig 3H, Fig 3I, Fig 4A, Fig 4B, Fig 4C, Fig 4D, Fig 4E, Fig 4F, Fig 4G, Fig 4H, Fig 5A, Fig 5B, Fig 5C …]
